# Supplementary material for: The Season for Peace: Reconciliation in a Despotic Species (Lemur catta)
Source: PLoS One. 2015 Nov 16;10(11):e0142150. doi: 10.1371/journal.pone.0142150 (PMC4646466; doi:10.1371/journal.pone.0142150)
Supplement: S1 Dataset — (XLSX) [file pone.0142150.s001.xlsx]

## Sheet: PC-MC
Aw_attr_pairs	Aw_disp_pairs	Aw_neutral_pairs	Bw_attr_pairs	Bw_disp_pairs	Bw_neutral_pairs	Cw_attr_pairs	Cw_disp_pairs	Cw_neutral_pairs	Dw_attr_pairs	Dw_disp_pairs	Dw_neutral_pairs	Ew_attr_pairs	Ew_disp_pairs	Ew_neutral_pairs	Cc_attr_pairs	Cc_disp_pairs	Cc_neutral_pairs
2	2	11	1	4	14	2	0	2	0	0	6	3	0	49	45	45	44
1	1	0	1	1	5	3	0	3	1	0	5	0	0	4	22	15	10
7	1	4	3	1	2	1	1	3	1	0	6	0	0	54	36	27	15
2	2	0	1	3	10	3	0	0	0	0	21	0	0	18	17	14	18
1	1	6	3	1	4	1	1	3	4	0	18	2	2	5	6	5	29
2	0	4	1	0	6	0	0	9	0	1	2	4	0	63	92	62	61
2	0	5	0	0	2	0	0	7	1	0	7	1	0	39	34	22	37
5	2	5	8	2	6	0	0	3	0	0	3	1	1	29	6	5	9
			5	0	3	1	1	15	0	0	4	0	1	17	56	41	165
			1	0	0	5	1	36	0	2	18	4	0	13	76	34	80
			2	1	1	5	1	17	0	2	18	1	0	2
						2	1	18	0	0	3	2	0	12
									1	1	5	1	1	10
									2	1	3	3	0	50
									3	0	0	1	0	8
									2	1	10
									0	0	8
									3	1	10

## Sheet: CCT table
GROUP	SUBJECT	CCT	SEX	AGE	RANK	SEASON
Aw	br	0	1	1	3	1
Aw	p	50	1	1	8	1
Aw	mi1	0	0	0	9	1
Aw	cr1	0	0	1	4	1
Aw	nn	33.33	0	1	6	1
Aw	bb	28.57	0	1	5	1
Aw	dp	25	0	1	7	1
Bw	to	-15.79	1	1	5	1
Bw	sn	0	1	1	4	1
Bw	le	33.33	1	1	2	1
Bw	gr	-14.29	1	1	3	1
Bw	cr	25	0	1	8	1
Bw	bi	14.29	0	1	12	1
Bw	fb	37.5	0	0	13	1
Bw	oa	62.5	0	0	11	1
Bw	ma2	25	1	1	6	1
Cw	p1	50	1	0	11	4
Cw	tn	50	0	1	11	4
Cw	ba	0	1	1	9	4
Cw	tv	0	1	1	3	4
Cw	ms	0	1	1	4	4
Cw	t1	0	1	1	2	4
Cw	bo	9.52	0	1	8	4
Cw	r	17.39	0	1	10	4
Cw	gr1	4.76	0	1	7	4
Dw	2t	0	0	1	7	3
Dw	bi1	16.67	1	1	4	3
Dw	bv	14.29	1	1	6	3
Dw	c	0	0	1	13	3
Dw	co1	18.18	0	1	11	3
Dw	csv	12.5	1	1	8	3
Dw	cv	0	1	1	5	3
Dw	p2	-10	1	1	9	3
Dw	pg	-10	0	1	10	3
Dw	s	0	1	1	3	3
Dw	tr	16.67	0	0	14	3
Dw	o	7.69	0	0	14	3
Dw	pa	0	1	0	14	3
Dw	pi	14.29	0	0	14	3
Ew	mk	2	1	1	6	2
Ew	3b	0	1	1	2	2
Ew	pp	0	1	1	3	2
Ew	pv	1.56	0	1	12	2
Ew	no	2.5	0	1	11	2
Ew	fp	0	0	1	15	2
Ew	ma1	-5.56	0	0	9	2
Ew	m2	23.53	0	0	8	2
Ew	cv	0	0	0	13	2
Ew	pb	9.09	0	0	16	2
Ew	fr	0	0	0	7	2
Ew	gi	11.11	1	0	4	2
Ac	nb	28.57	0	1	4	4
Ac	kl	14.71	0	1	3	4
Ac	li	100	1	1	2	4
Ac	be	29.41	1	1	2	4
Bc	kr	-18.52	0	1	5	1
Bc	br2	-33.33	1	1	2	1
Bc	lo	-17.02	1	1	3	1
Bc	pe	-21.05	0	1	6	1
Bc	da	-8.89	1	1	4	1
Bc	tm	0	0	0	7	1
Bc	tu	-5	0	0	7	1
Cc	ma	-27.27	1	1	8	3
Cc	an	-55.56	1	1	3	3
Cc	co	7.14	0	1	6	3
Cc	fi	-10	0	1	4	3
Cc	me	-50	0	1	5	3
Cc	bk	0	1	1	2	3
Cc	mi	0	1	1	2	3
Cc	mr	7.69	0	1	9	4
Cc	ma	-1.89	1	1	8	4
Cc	bk	4	1	1	2	4
Cc	an	88.89	1	1	3	4
Cc	co	3.57	0	1	6	4
Cc	fi	4	0	1	4	4
Cc	me	37.5	0	1	5	4
Cc	mr	26.09	0	1	9	4
Cc	an	-14.29	1	1	3	1
Cc	bk	17.39	1	1	2	1
Cc	co	-11.11	0	1	6	1
Cc	fi	-11.11	0	1	4	1
Cc	ma	17.95	1	1	8	1
Cc	me	44.44	0	1	5	1
Cc	mr	-2.02	0	1	9	1
Cc	ra	44.44	1	0	7	1
Cc	an	-6.25	1	1	3	1
Cc	ank	-25	1	0	10	1
Cc	bk	7.14	1	1	2	1
Cc	co	-22.22	0	1	6	1
Cc	fi	7.14	0	1	4	1
Cc	ma	6.67	1	1	8	1
Cc	me	28.57	0	1	5	1
Cc	mr	5.48	0	1	9	1
Cc	ra	41.94	1	0	7	1
Cc	an	20	1	1	3	2
Cc	ank	11.11	1	0	10	2
Cc	bk	66.67	1	1	2	2
Cc	co	-12.5	0	1	6	2
Cc	fi	0	0	1	4	2
Cc	ma	6.67	1	1	8	2
Cc	me	4.35	0	1	5	2
Cc	mi	0	1	1	1	2
Cc	mr	16.28	0	1	9	2
Cc	ra	7.69	1	0	7	2
Cc	ank	-100	0	1	10	3
Cc	an	-100	1	0	10	3
Cc	co	14.29	0	1	6	3
Cc	fi	25	0	1	4	3
Cc	ma	20	1	1	8	3
Cc	me	20	0	1	5	3
Cc	mr	-100	0	1	9	3
Cc	an	25	1	1	3	4
Cc	ank	46.15	1	0	10	4
Cc	ma	27.78	1	1	8	4
Cc	mr	16.28	0	1	9	4
Cc	ra	30	1	0	7	4
